# Supplementary material for: Paraphysoderma sedebokerense Infection in Three Economically Valuable Microalgae: Host Preference Correlates with Parasite Fitness
Source: J Fungi (Basel). 2021 Feb 1;7(2):100. doi: 10.3390/jof7020100 (PMC7912770; doi:10.3390/jof7020100)
Supplement: Supplementary file 1 [file jof-07-00100-s001.zip]

Archive with 5 entries (4 files):
- supplementary/
- supplementary/FigS1.jpg
- supplementary/Supplementary Table S1.pdf
- supplementary/Supplementary Table S2.pdf
- supplementary/Supplementary Table S3.pdf
